# Supplementary material for: Association of Interstitial Cystitis/Bladder Pain Syndrome with Stress-Related Diseases: A Nationwide Population-Based Study
Source: J Clin Med. 2021 Nov 30;10(23):5669. doi: 10.3390/jcm10235669 (PMC8658298; doi:10.3390/jcm10235669)
Supplement: Supplementary file 1 [file jcm-10-05669-s001.zip]

Archive with 1 entries (1 files):
- jcm-1439900-supplementary.pdf
